# Supplementary material for: Centaurea Subsect. Phalolepis (Compositae, Cardueae): A Case Study of Mountain-Driven Allopatric Speciation in the Mediterranean Peninsulas
Source: Plants (Basel). 2022 Dec 20;12(1):11. doi: 10.3390/plants12010011 (PMC9823864; doi:10.3390/plants12010011)
Supplement: Supplementary file 1 [file plants-12-00011-s001.zip]

Archive with 3 entries (3 files):
- Suppl. Table S1.pdf
- Suppl. Table S2.pdf
- Supplementary Figure S1.pdf
